# Supplementary material for: CXCL12 Neutralizing Antibody Promotes Hair Growth in Androgenic Alopecia and Alopecia Areata
Source: Int J Mol Sci. 2024 Jan 30;25(3):1705. doi: 10.3390/ijms25031705 (PMC10855715; doi:10.3390/ijms25031705)
Supplement: Supplementary file 1 [file ijms-25-01705-s001.zip]

Archive with 1 entries (1 files):
- ijms-2810769-supplementary.pdf
